# Supplementary material for: Nutritional Nesting (Nestrition): Shaping the Home Food Environment in the First Pregnancy
Source: Nutrients. 2024 Sep 30;16(19):3335. doi: 10.3390/nu16193335 (PMC11478405; doi:10.3390/nu16193335)
Supplement: Supplementary file 1 [file nutrients-16-03335-s001.zip]

Archive with 3 entries (3 files):
- Supplementary S1. Interview guide.pdf
- Supplementary S2. Questionnare_Women.pdf
- Supplementary S3. COREQ checklist Nestrition.pdf
